# Supplementary material for: Transient Gene Expression is an Effective Experimental Tool for the Research into the Fine Mechanisms of Plant Gene Function: Advantages, Limitations, and Solutions
Source: Plants (Basel). 2020 Sep 11;9(9):1187. doi: 10.3390/plants9091187 (PMC7569937; doi:10.3390/plants9091187)
Supplement: Supplementary file 1 [file plants-09-01187-s001.zip]

Archive with 2 entries (2 files):
- Table 1S.pdf
- Table 2S.pdf
